# Supplementary material for: Prevalence and Associated Factors for HPV in People Living with HIV: Are INSTIs Protective Against HPV-16? The GAIA Study
Source: Viruses. 2025 Aug 21;17(8):1147. doi: 10.3390/v17081147 (PMC12390648; doi:10.3390/v17081147)
Supplement: Supplementary file 1 [file viruses-17-01147-s001.zip]

Archive with 1 entries (1 files):
- viruses-3707688-supplementary.pdf
